# Supplementary material for: Characterizing Aptamer Interaction with the Oncolytic Virus VV-GMCSF-Lact
Source: Molecules. 2024 Feb 14;29(4):848. doi: 10.3390/molecules29040848 (PMC10892425; doi:10.3390/molecules29040848)
Supplement: Supplementary file 1 [file molecules-29-00848-s001.zip]

Archive with 1 entries (1 files):
- molecules-2807251-supplementary.pdf
